# Supplementary material for: Nucleolar Cdc14 Splitting Reflects Recombination Context and Meiotic Chromosome Dynamics
Source: Int J Mol Sci. 2026 Jan 15;27(2):888. doi: 10.3390/ijms27020888 (PMC12841278; doi:10.3390/ijms27020888)
Supplement: Supplementary file 1 [file ijms-27-00888-s001.zip]

Archive with 7 entries (7 files):
- All_Supp_Tables.pdf
- ijms-4045943-Supplementary Video Legends.pdf
- Video S1.avi
- Video S2.avi
- Video S3.avi
- Video S4.avi
- All_Supp_Figures.pdf
